# Supplementary material for: A Cross-Sectional Study Revealing the Emergence of Erythromycin-Resistant Bordetella pertussis Carrying ptxP3 Alleles in China
Source: Front Microbiol. 2022 Jul 18;13:901617. doi: 10.3389/fmicb.2022.901617 (PMC9342848; doi:10.3389/fmicb.2022.901617)
Supplement: Supplementary file 2 [file Table_1.xlsx]

## Sheet: sheet1
Table S1:The background information of 50 Bordetella pertussis strains subjected to whole genome sequencing in this study in mainland, 2017-2019
SampleID	accession numbers	Age(m)	Gender	Isolated yr	Isolated location	Isolated region	Drug resistance of EMa	ptxA	ptxP	prn	ptxC	fim3	MLVA type	PE reads	Data production(Mb)	PE mapped	SE mapped	Map ratio
B18017_2018_CQ_R	SAMN22233909	5	M	2018	Chongqing	Southwest China	Rb	1	1	1	1	1	55	3183670	636.734	3029207	186981	0.980848
B18022_2018_CQ_S	SAMN22233910	1	M	2018	Chongqing	Southwest China	Sc	1	3	2	2	1	28	3085223	617.045	2939000	184059	0.982434
B18028_2018_CQ_R	SAMN22233911	2	F	2018	Sichuan	Southwest China	R	1	1	1	1	1	new1	3170957	634.191	3014225	203805	0.982709
B18042_2018_CQ_S	SAMN22233912	5	M	2018	Chongqing	Southwest China	S	1	3	2	2	1	27	3266203	653.241	3129960	158467	0.982546
B19046_2019_CQ_R	SAMN22233913	1	F	2019	Sichuan	Southwest China	R	1	1	1	1	1	55	3297843	659.569	3152708	173160	0.982244
B18049_2018_CQ_R	SAMN22233914	9	M	2018	Chongqing	Southwest China	R	1	1	1	1	1	104	3150135	630.027	3000573	189365	0.982579
B18079_2018_CQ_R	SAMN22233915	9	M	2018	Guizhou	Southwest China	R	1	1	1	1	1	new1	3062562	612.512	2919403	179981	0.982639
B19083_2019_CQ_R	SAMN22233916	1	M	2019	Yunnan	Southwest China	R	1	1	1	1	1	195	3000142	600.028	2865453	165225	0.982642
B18087_2019_CQ_S	SAMN22233917	35	F	2019	Chongqing	Southwest China	S	1	3	2	2	1	27	3092408	618.482	2938264	202995	0.982976
B19096_2019_CQ_R	SAMN22233918	10	M	2019	Sichuan	Southwest China	R	1	1	1	1	1	new2	3014707	602.941	2872300	180961	0.982776
B19099_2019_CQ_R	SAMN22233919	2	F	2019	Chongqing	Southwest China	R	1	1	1	1	1	104	3072916	614.583	2920642	193746	0.981971
B19107_2019_CQ_S	SAMN22233920	1	F	2019	Chongqing	Southwest China	S	1	3	3	2	1	27	3124389	624.878	2967197	204159	0.982361
B19115_2019_CQ_S	SAMN22233921	1	M	2019	Chongqing	Southwest China	S	1	3	2	2	1	27	3153688	630.738	3009634	178408	0.982608
B19118_2019_CQ_S	SAMN22233922	2	F	2019	Chongqing	Southwest China	S	1	3	2	2	1	27	3242398	648.48	3078810	217693	0.983117
B19125_2019_CQ_R	SAMN22233923	4	F	2019	Chongqing	Southwest China	R	1	1	1	1	1	195	3004365	600.873	2874436	152180	0.98208
B17005_2017_BJ_R	SAMN22141860	11	M	2017	Jiangsu	Eastern China	R	1	3	2	2	1	27	3185506	637.101	3032218	198050	0.982966
B18022_2018_BJ_S	SAMN22233924	1	F	2018	Tianjin	Northern China	S	1	3	2	2	2	27	3054486	610.897	2887102	229056	0.982696
B18027_2018_BJ_R	SAMN22233925	＜1	M	2018	Tianjin	Northern China	R	1	1	1	1	1	195	3132351	626.47	2981791	190207	0.982296
B19036_2019_BJ_R	SAMN22233926	24	F	2019	Shanxi	Northern China	R	1	1	1	1	1	76	3181215	636.243	3010079	233906	0.982968
B19039_2019_BJ_R	SAMN22233927	3	M	2019	Inner Mongolia	Northern China	R	1	1	1	1	1	195	3149787	629.957	2978127	233925	0.982635
B18048_2018_BJ_R	SAMN22233928	5	F	2018	Beijing	Northern China	R	1	1	1	1	1	76	3046123	609.225	2900558	186072	0.982755
B18053_2018_BJ_S	SAMN22233929	2	F	2018	Beijing	Northern China	S	1	3	2	2	1	28	3250527	650.105	3092480	202005	0.982451
B18060_2018_BJ_S	SAMN22233930	＜1	F	2018	Beijing	Northern China	S	1	3	2	2	1	27	3107011	621.402	2974568	158543	0.982887
B18065_2018_BJ_R	SAMN22233931	16	M	2018	Beijing	Northern China	R	1	1	1	1	1	195	3090240	618.048	2935569	203586	0.982889
B18071_2018_BJ_S	SAMN22233932	6	M	2018	Beijing	Northern China	S	1	3	2	2	1	27	3106436	621.287	2941248	223521	0.982801
B19081_2019_BJ_S	SAMN22233933	4	M	2019	Inner Mongolia	Northern China	S	1	3	2	2	1	27	3006971	601.394	2855577	198568	0.98267
B19085_2019_BJ_R	SAMN22233934	2	F	2019	Shanxi	Northern China	R	1	1	1	1	1	new3	3128136	625.627	2962942	222957	0.982828
B19112_2019_BJ_R	SAMN22233935	2	M	2019	Heibei	Northern China	R	1	1	1	1	1	19	3076605	615.321	2916756	217172	0.983338
B19116_2019_BJ_R	SAMN22233936	1	M	2019	Beijing	Northern China	R	1	1	1	1	1	195	3100961	620.192	2940336	217364	0.983249
B19126_2019_BJ_S	SAMN22233937	8	F	2019	Beijing	Northern China	S	1	3	2	2	1	new4	3092718	618.544	2929883	217987	0.982591
B19132_2019_BJ_R	SAMN22233938	7	F	2019	Beijing	Northern China	R	1	1	1	1	1	195	3234193	646.839	3080131	185439	0.981033
B18002_2018_JX_S	SAMN22233939	2	M	2018	Zhejiang	Eastern China	S	1	1	1	1	1	33	3032183	606.437	2884312	187962	0.982227
B18007_2018_JX_R	SAMN22233940	2	M	2018	Zhejiang	Eastern China	R	1	1	1	1	1	195	3250903	650.181	3079845	229670	0.982705
B18017_2018_JX_R	SAMN22233941	12	F	2018	Jiangsu	Eastern China	R	1	1	1	1	1	55	3119282	623.856	2958052	213149	0.982478
B18022_2018_JX_R	SAMN22233942	40	M	2018	Zhejiang	Eastern China	R	1	1	1	1	1	195	3182565	636.513	2997920	260846	0.982963
B18025_2018_JX_R	SAMN22233943	19	F	2018	Jiangsu	Eastern China	R	1	1	1	1	1	195	3150483	630.097	2961973	269270	0.982899
B19027_2019_JX_R	SAMN22233944	6	M	2019	Zhejiang	Eastern China	R	1	1	1	1	1	104	3070669	614.134	2918646	199886	0.98304
B19028_2019_JX_S	SAMN22233945	16	M	2019	Zhejiang	Eastern China	S	1	3	9	2	1	28	3154716	630.943	3004193	193691	0.982985
B19030_2019_JX_S	SAMN22233946	3	F	2019	Zhejiang	Eastern China	S	1	3	2	2	1	27	3211656	642.331	3045198	223250	0.982927
B19034_2019_JX_S	SAMN22233947	2	F	2019	Zhejiang	Eastern China	S	1	3	2	2	1	16	3089212	617.842	2934748	203683	0.982966
B19039_2019_JX_S	SAMN22233948	1	M	2019	Jiangsu	Eastern China	S	1	3	2	2	1	28	3107173	621.435	2947584	209527	0.982355
B19043_2019_JX_R	SAMN22233949	2	F	2019	Zhejiang	Eastern China	R	1	1	1	1	1	195	3095907	619.181	2944160	195531	0.982564
B19047_2019_JX_S	SAMN22233950	2	F	2019	Zhejiang	Eastern China	S	1	3	2	2	1	27	3123004	624.601	2970326	199543	0.983059
B19050_2019_JX_S	SAMN22233951	4	F	2019	Zhejiang	Eastern China	S	1	3	2	2	1	28	3208086	641.617	3050617	201523	0.982324
B19052_2019_JX_R	SAMN22233952	3	F	2019	Zhejiang	Eastern China	R	1	1	1	1	1	new5	3055695	611.139	2893004	218727	0.982548
B19005_2019_WH_R	SAMN22141861	72	F	2019	Anhui	Eastern China	R	1	3	2	2	1	28	3284211	656.842	3112603	227166	0.982332
B19007_2019_WH_S	SAMN22233953	60	F	2019	Anhui	Eastern China	S	1	3	2	2	1	27	3081609	616.322	2932025	193859	0.982913
B19006_2019_WH_R	SAMN22233954	3	M	2019	Anhui	Eastern China	R	1	1	12	1	1	195	3114574	622.915	2965279	193271	0.983093
B19008_2019_WH_R	SAMN22233955	6	M	2019	Anhui	Eastern China	R	1	1	1	1	1	new1	3216755	643.351	3064500	195735	0.983092
B17010_2017_NJ_S	SAMN22233956	5	F	2017	Jiangsu	Eastern China	S	1	3	2	2	1	27	3184872	636.974	3016850	225007	0.982568
aEM:erythromycin bR: resistant to erythromycin. cS: sensitive to erythromycin.
