# Supplementary material for: A Cross-Sectional Study Revealing the Emergence of Erythromycin-Resistant Bordetella pertussis Carrying ptxP3 Alleles in China
Source: Front Microbiol. 2022 Jul 18;13:901617. doi: 10.3389/fmicb.2022.901617 (PMC9342848; doi:10.3389/fmicb.2022.901617)
Supplement: Supplementary file 6 [file Table_5.xlsx]

## Sheet: Sheet1
Table S2: The eight Lineage IV strains selected from present sequences and 350 Lineage IV strains selected from other published sequences in previous studies and NCBI in China and other countries
Dataset	Number	StrainID	Isolated year	Isolated area	Erythromycin sensitivity	sub-lineage	ptxA	ptxP	prn
Bart et al., 2014	1	B026	1995	Australia		Iva	1	1	1
	2	B070	1962	Europe		Iva	1	1	1
	3	B138	2003	Asia		Iva	1	1	1
	4	B241	1993	Africa		Iva	1	1	1
	5	B247	1970	Europe		Iva	1	1	11
	6	B014	1971	Australia		Iva	1	1	1
	7	B016	1974	Australia		Iva	1	1	1
	8	B017	1977	Australia		Iva	1	1	1
	9	B019	1978	Australia		Iva	1	1	1
	10	B027	1995	Australia		Iva	1	1	1
	11	B039	2000	Australia		Iva	1	1	1
	12	B042	2002	Australia		Iva	1	1	1
	13	B045		Australia		Iva	1	1	2
	14	B048	2006	Australia		Iva	1	1	1
	15	B072	1974	Europe		Iva	1	1	1
	16	B082	1977	Europe		Iva	1	1	1
	17	B113	1994	Europe		Iva	1	1	2
	18	B119	1994	Europe		Iva	1	1	2
	19	B142	2007	Asia		Iva	1	1	1
	20	B146	1975	Africa		Iva	3	1	1
	21	B172	1972	Europe		Iva	1	1	1
	22	B173	1976	Europe		Iva	1	1	1
	23	B188	1990	Europe		Iva	1	1	1
	24	B191	1992	Europe		Iva	1	7	1
	25	B230	1974	Europe		Iva	1	1	1
	26	B233	1974	Europe		Iva	1	1	1
	27	B238	1990	Africa		Iva	1	1	1
	28	B248	1970	Europe		Iva	1	1	1
	29	B249	1970	Europe		Iva	1	1	1
	30	B274	2003	Asia		Iva	1	1	1
	31	B296	1979	Europe		Iva	1	1	1
	32	B298	1982	Europe		Iva	1	1	1
	33	B299	1983	Europe		Iva	1	1	1
	34	B317	1993	NorthAmerica		Iva	1	1	1
	35	B329	2000	NorthAmerica		Iva	1	1
	36	B046	2004	Australia		Ivb	1	1	3
	37	B073	2001	Europe		Ivb	1	1	2
	38	B083	1982	Europe		Ivb	1	1	2
	39	B088	2002	Europe		Ivb	1	1	3
	40	B096	1993	Europe		Ivb	1	1	2
	41	B122	1994	Europe		Ivb	1	1	2
	42	B254	1998	Europe		Ivb	1	1	2
	43	B257	2000	Europe		Ivb	1	1	2
	44	B259	2004	Europe		Ivb	1	1	2
	45	B022	1989	Australia		Ivb	1	1	3
	46	B024	1989	Australia		Ivb	1	1	3
	47	B025	1990	Australia		Ivb	1	1	3
	48	B028	1995	Australia		Ivb	1	1	3
	49	B031	1997	Australia		Ivb	1	1	3
	50	B033	1998	Australia		Ivb	1	1	3
	51	B034	1998	Australia		Ivb	1	1	2
	52	B038	2000	Australia		Ivb	1	1	3
	53	B043	2002	Australia		Ivb	1	1	3
	54	B047	2004	Australia		Ivb	1	1	2
	55	B053	1995	NorthAmerica		Ivb	1	1	3
	56	B064	2002	NorthAmerica		Ivb	1	1	3
	57	B071	1968	Europe		Ivb	1	1	3
	58	B075	2001	Europe		Ivb	1	1	2
	59	B084	1991	Europe		Ivb	1	1	2
	60	B085	1994	Europe		Ivb	1	1	4
	61	B086	1996	Europe		Ivb	1	1	2
	62	B091	2004	Europe		Ivb	1	1	2
	63	B098	1996	Europe		Ivb	1	1	3
	64	B111	1994	Europe		Ivb	1	1	3
	65	B112	1994	Europe		Ivb	1	1	2
	66	B114	1994	Europe		Ivb	1	1	3
	67	B115	1994	Europe		Ivb	1	1	2
	68	B116	1994	Europe		Ivb	1	1	3
	69	B118	1994	Europe		Ivb	1	1	3
	70	B120	1994	Europe		Ivb	1	1	5
	71	B121	1994	Europe		Ivb	1	1	3
	72	B123	1994	Europe		Ivb	1	1	1
	73	B124	1995	Europe		Ivb	1	1	1
	74	B125	1995	Europe		Ivb	1	1	2
	75	B176	1977	Europe		Ivb	1	1	2
	76	B179	1982	Europe		Ivb	1	1	3
	77	B181	1986	Europe		Ivb	1	1	3
	78	B183	1987	Europe		Ivb	1	1	2
	79	B187	1990	Europe		Ivb	1	10	3
	80	B190	1991	Europe		Ivb	1	1	3
	81	B193	1993	Europe		Ivb	1	1	2
	82	B195	1996	Europe		Ivb	1	1	3
	83	B198	1997	Europe		Ivb	1	11	2
	84	B200	1999	Europe		Ivb	1	1	3
	85	B208	2003	Europe		Ivb	1	1	2
	86	B221	1968	Europe		Ivb	1	1	3
	87	B224	1997	Europe		Ivb	1	1	3
	88	B225	1997	Europe		Ivb	1	1	2
	89	B229	1998	Europe		Ivb	1	1	3
	90	B243	1999	Europe		Ivb	1	1
	91	B251	1971	Europe		Ivb	1	1	2
	92	B252	1986	Europe		Ivb	1	1	2
	93	B253	1997	Europe		Ivb	1	12	3
	94	B258	2002	Europe		Ivb	1	1	2
	95	B261	2004	Europe		Ivb	1	1	2
	96	B267	1998	Asia		Ivb	1	1	2
	97	B272	2000	Asia		Ivb	1	1	3
	98	B279	2005	Asia		Ivb	1	1	3
	99	B285	2007	Asia		Ivb	1	1	3
	100	B297	1982	Europe		Ivb	1	1	3
	101	B332	2001	NorthAmerica		Ivb	1	1
	102	B337	2003	NorthAmerica		Ivb	1	1
	103	B012	2008	SouthAmerica		Ivc	1	3	2
	104	B049	2007	Australia		Ivc	1	3	2
	105	B065	2004	NorthAmerica		Ivc	1	3	2
	106	B335	2003	NorthAmerica		Ivc	1	3
	107	B202		NorthAmerica		Ivc	1	3	2
	108	B003	2000	SouthAmerica		Ivc	1	3	2
	109	B006	2001	SouthAmerica		Ivc	1	3	2
	110	B009	2005	SouthAmerica		Ivc	1	3	1
	111	B010	2006	SouthAmerica		Ivc	1	3	2
	112	B011	2007	SouthAmerica		Ivc	1	3	2
	113	B051	1994	NorthAmerica		Ivc	1	3	2
	114	B052	1995	NorthAmerica		Ivc	1	3	2
	115	B056	2001	NorthAmerica		Ivc	1	3	2
	116	B074	2001	Europe		Ivc	1	3	2
	117	B087	1999	Europe		Ivc	1	3	2
	118	B090	2003	Europe		Ivc	1	3	2
	119	B092	2006	Europe		Ivc	1	3	2
	120	B093	2006	Europe		Ivc	1	3	2
	121	B100	2000	Europe		Ivc	1	3	2
	122	B102	2004	Europe		Ivc	1	3	2
	123	B103	2004	Europe		Ivc	1	3	2
	124	B106	2002	Asia		Ivc	1	3	2
	125	B108	2002	Asia		Ivc	1	3	2
	126	B110	2006	Asia		Ivc	1	3	2
	127	B117	1994	Europe		Ivc	1	3	2
	128	B186	1990	Europe		Ivc	1	3	2
	129	B192	1992	Europe		Ivc	1	3	2
	130	B194	1994	Europe		Ivc	1	3	2
	131	B199	1999	Europe		Ivc	1	3	2
	132	B201	2000	Europe		Ivc	1	3	2
	133	B211	2006	Europe		Ivc	1	3	2
	134	B228	1999	Europe		Ivc	1	3	2
	135	B242	1997	Europe		Ivc	1	3
	136	B244	2007	Europe		Ivc	1	18
	137	B245	2004	Europe		Ivc	1	3
	138	B262	2004	Europe		Ivc	1	3	2
	139	B266	1997	Asia		Ivc	1	3	2
	140	B275	2003	Asia		Ivc	1	3	2
	141	B301	2001	Europe		Ivc	1	3	2
	142	B303	2004	Europe		Ivc	1	3	2
	143	B305	2006	Europe		Ivc	1	3	1
	144	B319	1997	NorthAmerica		Ivc	1	3	2
	145	B320	1997	NorthAmerica		Ivc	1	3
	146	B321	1998	NorthAmerica		Ivc	1	3	2
	147	B322	1998	NorthAmerica		Ivc	1	3	2
	148	B325	1999	NorthAmerica		Ivc	1	3
	149	B327	1999	NorthAmerica		Ivc	1	3
	150	B333	2001	NorthAmerica		Ivc	1	3
	151	B334	2002	NorthAmerica		Ivc	1	3
	152	B338	2003	NorthAmerica		Ivc	1	3
	153	B340	2004	NorthAmerica		Ivc	1	3
	154	B342	2005	NorthAmerica		Ivc	1	3
	155	B055	2000	NorthAmerica		Ivc	1	3	2
	156	B235	2000	Europe		Ivc	1	3	2
	157	B264	2006	Europe		Ivc	1	3
	158	B328	2000	NorthAmerica		Ivc	1	3
	159	B030	1997	Australia		Ivc	1	3	2
	160	B061	2001	NorthAmerica		Ivc	1	3	2
	161	B062	2001	NorthAmerica		Ivc	1	3	2
	162	B076	2002	Europe		Ivc	1	3	2
	163	B089	2003	Europe		Ivc	1	3	2
	164	B094	2006	Europe		Ivc	1	3	2
	165	B099	1999	Europe		Ivc	1	3	2
	166	B130	1995	Asia		Ivc	1	3	2
	167	B131	1996	Asia		Ivc	1	3	2
	168	B134	1999	Asia		Ivc	1	3	2
	169	B140	2004	Asia		Ivc	1	3	2
	170	B184	1988	Europe		Ivc	1	3	2
	171	B196	1996	Europe		Ivc	1	3	2
	172	B197	1996	Europe		Ivc	1	3	3
	173	B205	2000	Europe		Ivc	1	3	2
	174	B237	2002	Europe		Ivc	1	3	2
	175	B255	1999	Europe		Ivc	1	3	1
	176	B260	2004	Europe		Ivc	1	3	2
	177	B270	1999	Asia		Ivc	1	3	2
	178	B273	2000	Asia		Ivc	1	3	2
	179	B276	2003	Asia		Ivc	1	3	2
	180	B277	2003	Asia		Ivc	1	3	2
	181	B278	2004	Asia		Ivc	1	3	2
	182	B280	2005	Asia		Ivc	1	3	2
	183	B281	2005	Asia		Ivc	1	3	2
	184	B282	2006	Asia		Ivc	1	3	2
	185	B283	2006	Asia		Ivc	1	3	2
	186	B284	2007	Asia		Ivc	1	3	4
	187	B286	2007	Asia		Ivc	1	3	3
	188	B289	2008	Europe		Ivc	1	3
	189	B323	1998	NorthAmerica		Ivc	1	3	2
	190	B336	2003	NorthAmerica		Ivc	1	3
	191	B339	2004	NorthAmerica		Ivc	1	3
	192	B078	2007	Europe		Ivd	1	3
	193	B203		NorthAmerica		Ivd	1	3	2
	194	B059	2001	NorthAmerica		Ivd	1	3	2
	195	B063	2002	NorthAmerica		Ivd	1	3	2
	196	B077	2005	Europe		Ivd	1	3
	197	B104	2005	Europe		Ivd	1	3	2
	198	B105	2007	Europe		Ivd	1	3	2
	199	B209	2003	Europe		Ivd	1	3	2
	200	B212	2006	Europe		Ivd	1	3	2
	201	B217	2009	Europe		Ivd	1	3	2
	202	B219	2010	Europe		Ivd	1	3	2
	203	B256	1999	Europe		Ivd	1	3	2
	204	B263	2004	Europe		Ivd	1	3	2
	205	B288	2007	Europe		Ivd	1	3	2
	206	B304	2005	Europe		Ivd	1	3	3
	207	B307	2008	Europe		Ivd	1	3
	208	B324	1999	NorthAmerica		Ivd	1	3	2
	209	B326	1999	NorthAmerica		Ivd	1	3
	210	B331	2000	NorthAmerica		Ivd	1	3
	211	B341	2004	NorthAmerica		Ivd	1	3
Theofiles et al., 2014	212	BP101_USA	2012	NorthAmerica		Ivd	1	3	2
	213	BP191_USA	2012	NorthAmerica		Ivd	1	3	2
	214	BP279_USA	2012	NorthAmerica		Ivd	1	3	2
Xu et al., 2015a	215	BP188	2000	China		Ivc	1	3	2
	216	BP189	2001	China		Ivc	1	3	2
	217	BP198	2005	China		Ivb	1	1	1
Yao et al.,2020	218	B00003	2000	China	S	Ivc	1	3	2
	219	B06005	2006	China	S	Ivc	1	3	2
	220	B07001	2007	China	S	Ivc	1	3	2
	221	B06012	2006	China	Sa	Ivb	1	1	3
	222	B13010	2013	China	S	Ivb	1	1	3
	223	S15007	2015	China	S	Ivb	1	1	3
	224	B07003	2007	China	S	Ivc	1	3	2
	225	B14098	2014	China	S	Ivd	1	3	2
	226	B14135	2014	China	S	Ivd	1	3	2
	227	B15262	2015	China	S	Ivd	1	3	2
	228	B15359	2015	China	S	Ivd	1	3	2
	229	B15400	2015	China	S	Ivd	1	3	2
	230	B16434	2016	China	S	Ivd	1	3	2
	231	B16447	2016	China	S	Ivd	1	3	2
	232	B16448	2016	China	S	Ivd	1	3	2
	233	B16476	2016	China	S	Ivd	1	3	2
	234	B16491	2016	China	S	Ivd	1	3	2
	235	B16502	2016	China	S	Ivd	1	3	2
	236	B16524	2016	China	S	Ivd	1	3	2
	237	B16643	2016	China	S	Ivd	1	3	2
	238	B180987	2018	China	S	Ivd	1	3	2
	239	B181038	2018	China	S	Ivd	1	3	2
	240	B181018	2018	China	S	Ivd	1	3	2
	241	B181030	2018	China	S	Ivd	1	3	2
	242	S15002	2015	China	S	Ivd	1	3	2
	243	S15003	2015	China	S	Ivd	1	3	2
	244	S15013	2015	China	S	Ivd	1	3	2
	245	S15021	2015	China	S	Ivd	1	3	2
	246	S16031	2016	China	S	Ivd	1	3	2
	247	S16032	2016	China	S	Ivd	1	3	2
	248	S16034	2016	China	S	Ivd	1	3	2
	249	S16040	2016	China	S	Ivd	1	3	2
	250	S16042	2016	China	S	Ivd	1	3	2
	251	S16045	2016	China	S	Ivd	1	3	2
	252	S16050	2016	China	S	Ivd	1	3	2
	253	S16052	2016	China	S	Ivd	1	3	2
	254	S16055	2016	China	S	Ivd	1	3	2
	255	S16057	2016	China	S	Ivd	1	3	9
	256	S16061	2016	China	S	Ivd	1	3	2
	257	S16063	2016	China	S	Ivd	1	3	2
	258	S16064	2016	China	S	Ivd	1	3	2
	259	S16069	2016	China	S	Ivd	1	3	2
	260	S16070	2016	China	S	Ivd	1	3	2
PRJNA432286	261	Y019	2013	Australia		Ivd	1	3	2
	262	Y020	2013	Australia		Ivd	1	3	2
	263	Y065	2013	Australia		Ivd	1	3	2
	264	Y124	2013	Australia		Ivd	1	3
	265	Y235	2013	Australia		Ivd	1	3	2
	266	Y317	2013	Australia		Ivd	1	3
	267	Y493	2013	Australia		Ivd	1	3	2
	268	Y575	2013	Australia		Ivd	1	3
	269	Y626	2013	Australia		Ivd	1	3	2
	270	Y663	2013	Australia		Ivd	1	3	2
	271	Z057	2014	Australia		Ivd	1	3	2
	272	Z075	2014	Australia		Ivd	1	3
	273	Z074	2014	Australia		Ivd	1	3	2
	274	Z106	2014	Australia		Ivd	1	3	2
	275	Z425	2014	Australia		Ivd	1	3
	276	Z509	2014	Australia		Ivd	1	3	2
	277	Z537	2014	Australia		Ivd	1	3	2
	278	Z619	2015	Australia		Ivd	1	3
	279	Z664	2015	Australia		Ivd	1	3
	280	BP4	2015	Australia		Ivd	1	3	2
	281	BP5	2015	Australia		Ivd	1	3	2
	282	BP6	2015	Australia		Ivd	1	3	2
	283	BP10	2015	Australia		Ivd	1	3	2
	284	BP9	2015	Australia		Ivd	1	3	2
	285	BP11	2015	Australia		Ivd	1	3	2
	286	BP15	2016	Australia		Ivd	1	3	2
	287	BP14	2016	Australia		Ivd	1	3	2
	288	SSCC65037	2016	Australia		Ivd	1	3	2
	289	SSCC69464	2017	Australia		Ivd	1	3	2
	290	SSCC69629	2017	Australia		Ivd	1	3	2
	291	SSCC71252	2017	Australia		Ivd	1	3	2
	292	SSCC71864	2017	Australia		Ivd	1	3	2
	293	SSCC71863	2017	Australia		Ivd	1	3	2
	294	SSCC67089	2016	Australia		Ivc	1	3	2
	295	SSCC68625	2016	Australia		Ivc	1	3	2
	296	Y275	2013	Australia		Ivc	1	3	2
PRJEB21744	297	FR3883	2008	Europe		Ivc	1	3	2
	298	FR3948	2008	Europe		Ivc	1	3	2
	299	FR3951	2008	Europe		Ivc	1	3	2
	300	FR4929	2009	Europe		Ivc	1	3	2
	301	FR5795	2014	Europe		Ivc	1	3	2
	302	FR5940	2014	Europe		Ivc	1	3	2
	303	FR5942	2014	Europe		Ivc	1	3	2
	304	FR5980	2015	Europe		Ivc	1	3	2
	305	FR5984	2015	Europe		Ivc	1	3	2
	306	FR5992	2015	Europe		Ivc	1	3	2
	307	FR6029	2015	Europe		Ivc	1	3	2
	308	FR6022	2015	Europe		Ivb	1	1	2
	309	FR3927	2008	Europe		Ivc	1	3
	310	FR3928	2008	Europe		Ivc	1	3	2
	311	FR3940	2008	Europe		Ivc	1	3	2
	312	FR3955	2008	Europe		Ivc	1	3
	313	FR3977	2008	Europe		Ivc	1	3	2
	314	FR5029	2011	Europe		Ivc	1	3	2
	315	FR5030	2011	Europe		Ivc	1	3
	316	FR5985	2015	Europe		Ivc	1	3	2
	317	FR3894	2008	Europe		Ivd	1	3	2
	318	FR3919	2008	Europe		Ivd	1	3	2
	319	FR3959	2008	Europe		Ivd	1	3	2
	320	FR4208	2009	Europe		Ivd	1	3	2
	321	FR5782	2014	Europe		Ivd	1	3	2
	322	FR5809	2014	Europe		Ivd	1	3	2
	323	FR5810	2014	Europe		Ivd	1	3	2
	324	FR5811	2014	Europe		Ivd	1	3	2
	325	FR5869	2014	Europe		Ivd	1	3	2
	326	FR5899	2014	Europe		Ivd	1	3	2
	327	FR5905	2014	Europe		Ivd	1	3	2
	328	FR5910	2014	Europe		Ivd	1	3
	329	FR5920	2014	Europe		Ivd	1	3	2
	330	FR5990	2015	Europe		Ivd	1	3	2
	331	FR6013	2015	Europe		Ivd	1	3	2
	332	FR6050	2015	Europe		Ivd	1	3	2
PRJNA356412	333	Bp_149	2012	NorthAmerica		Ivd	1	3	2
	334	Bp_139	2012	NorthAmerica		Ivd	1	3	2
	335	Bp_502	2013	NorthAmerica		Ivd	1	3	2
	336	Bp_510	2013	NorthAmerica		Ivd	1	3
	337	Bp_205	2012	NorthAmerica		Ivd	1	3	2
	338	Bp_509	2013	NorthAmerica		Ivd	1	3	2
	339	Bp_501	2013	NorthAmerica		Ivd	1	3
	340	Bp_127	2012	NorthAmerica		Ivd	1	3
	341	Bp_506	2013	NorthAmerica		Ivd	1	3	2
	342	Bp_505	2013	NorthAmerica		Ivd	1	3	2
	343	Bp_102	2012	NorthAmerica		Ivd	1	3
	344	Bp_197	2012	NorthAmerica		Ivd	1	3
	345	Bp_203	2012	NorthAmerica		Ivc	1	3
	346	Bp_504	2013	NorthAmerica		Ivc	1	3	2
	347	Bp_500	2013	NorthAmerica		Ivc	1	3
	348	Bp_69	2012	NorthAmerica		Ivc	1	3
	349	Bp_508	2013	NorthAmerica		Ivc	1	3
	350	Bp_34	2012	NorthAmerica		Ivc	1	3
This study	351	B18053_2018_BJ_S	2018	BJ	S	Ivd	1	3	2
	352	B19047_2019_JX_S	2019	JX	S	Ivd	1	3	2
	353	B17005_2017_BJ_R	2017	BJ	Rb	Ivd	1	3	2
	354	B19005_2019_WH_R	2019	WH	R	Ivd	1	3	2
	355	B19050_2019_JX_S	2019	JX	S	Ivd	1	3	2
	356	B18022_2018_CQ_S	2018	CQ	S	Ivd	1	3	2
	357	B19039_2019_JX_S	2019	JX	S	Ivd	1	3	2
	358	B19028_2019_JX_S	2019	JX	S	Ivd	1	3	9
Spaces in the table indicate the corresponding data has not been obtained. a S: Sensitive b R: resistant.
